# Supplementary material for: Development and validation of an interpretable machine learning-based predictive model for breast cancer bone metastasis
Source: Front Oncol. 2026 Jul 3;16:1692909. doi: 10.3389/fonc.2026.1692909 (PMC13375876; doi:10.3389/fonc.2026.1692909)
Supplement: Supplementary file 1 [file Table1.xlsx]

## Sheet: Sheet1
Age	Sex	Literal	Race	Radiation	Chemotherapy	Marrige	Surgery	Grade	T	N	Stage	Breast_subtype	ER	PR	HER2	Brain_met	Liver_met	Lung_met	Bone_met	Survival_time	Status
1	1	2	1	0	0	1	0	3	3	0	1	3	1	1	1	0	0	0	1	17	0
1	1	2	1	0	0	1	0	1	0	1	1	2	1	1	0	1	1	1	1	190	0
1	1	1	0	0	0	1	0	0	1	0	1	2	1	1	0	0	0	0	1	188	0
1	1	1	0	0	1	1	1	1	3	3	1	2	1	1	0	0	0	1	1	31	0
1	1	2	1	0	1	1	0	3	1	1	1	0	0	0	0	1	1	0	1	196	0
1	1	2	0	0	1	1	1	3	3	0	1	0	0	0	0	0	0	0	1	140	0
1	1	1	0	0	0	1	0	0	1	0	1	2	1	1	0	0	0	1	1	187	0
1	1	1	0	0	1	1	1	0	0	0	1	0	0	0	0	0	0	0	1	128	0
1	1	2	0	0	0	1	0	3	0	0	1	0	0	0	0	0	0	0	1	120	0
1	1	2	0	0	0	1	0	1	0	0	1	2	1	1	0	0	0	0	1	224	0
1	1	2	2	0	1	1	1	3	1	2	1	3	1	1	1	0	0	0	1	219	0
1	1	2	0	0	0	1	1	1	1	2	1	2	1	1	0	0	0	0	1	204	0
1	1	1	0	0	0	1	0	0	0	0	1	2	1	1	0	0	0	0	1	199	0
1	0	1	0	0	0	1	0	3	3	1	1	2	1	1	0	0	0	1	1	199	0
1	1	1	0	0	1	1	1	0	2	2	1	2	1	0	0	0	0	0	1	196	0
1	1	2	0	0	1	1	1	3	1	0	1	2	1	1	0	0	0	1	1	140	0
1	1	2	0	0	1	1	0	1	1	1	1	3	1	1	1	0	0	0	1	182	0
1	1	2	0	0	0	1	0	1	1	1	1	2	1	1	0	0	0	1	1	174	0
1	1	2	2	0	1	1	0	1	0	0	1	1	0	0	1	1	0	1	1	20	0
1	1	1	1	0	0	1	0	1	1	2	1	2	1	1	0	0	0	1	1	162	0
1	1	1	1	0	0	0	1	3	2	0	1	0	0	0	0	0	0	0	0	59	0
1	1	2	0	1	0	0	1	1	0	0	3	2	1	1	0	0	0	0	0	105	0
1	1	2	2	0	0	1	1	1	0	0	3	2	1	0	0	0	0	0	0	228	0
1	1	2	2	1	0	0	1	3	2	3	2	1	0	0	1	0	0	0	0	70	0
1	1	1	2	1	0	0	1	1	0	0	3	2	1	0	0	0	0	0	0	31	0
1	1	2	1	1	0	0	1	1	0	1	3	3	1	1	1	0	0	0	0	90	0
1	1	2	0	0	0	1	1	0	1	0	1	2	1	1	0	0	0	0	0	101	0
1	1	1	0	1	0	1	1	1	0	0	3	2	1	1	0	0	0	0	0	91	0
1	1	1	0	1	0	0	1	1	1	0	1	2	1	1	0	0	0	0	0	91	0
1	1	2	0	1	0	0	1	1	1	0	1	2	1	1	0	0	0	0	0	152	0
1	1	1	0	0	0	1	1	1	1	0	1	2	1	1	0	0	0	0	0	210	0
1	1	2	0	1	0	0	0	1	0	0	3	2	1	1	0	0	0	0	0	143	0
1	1	1	0	1	0	0	1	3	1	0	1	2	1	1	0	0	0	0	0	275	0
1	1	2	0	1	0	0	1	3	0	0	3	2	1	1	0	0	0	0	0	260	0
1	1	2	0	1	0	0	1	1	0	0	3	2	1	1	0	0	0	0	0	13	0
1	1	1	0	1	1	0	1	3	1	1	1	2	1	1	0	0	0	0	0	140	0
1	1	2	0	1	1	0	1	3	0	1	1	0	0	0	0	0	0	0	0	208	0
1	1	2	0	1	0	0	1	0	0	0	3	2	1	0	0	0	0	0	0	45	0
1	1	2	2	0	0	0	1	1	2	2	2	2	1	1	0	0	0	0	0	247	0
1	1	2	0	1	1	1	1	1	1	2	2	2	1	1	0	0	0	0	0	64	0
1	1	1	0	0	0	0	1	0	0	3	2	2	1	0	0	0	0	0	0	179	0
1	1	2	0	1	0	0	1	0	0	0	3	2	1	1	0	0	0	0	0	87	0
1	1	1	0	1	0	0	1	3	1	0	1	2	1	1	0	0	0	0	0	74	0
1	1	2	0	1	0	0	1	1	1	0	1	2	1	1	0	0	0	0	0	23	0
1	1	1	0	0	0	1	1	1	2	0	1	2	1	1	0	0	0	0	0	106	0
1	1	2	0	0	0	1	1	1	0	0	3	2	1	1	0	0	0	0	0	63	0
1	1	2	0	1	1	1	1	1	0	1	1	2	1	1	0	0	0	0	0	185	0
1	1	2	2	1	0	0	1	1	0	0	3	2	1	1	0	0	0	0	0	5	0
1	1	2	0	1	0	0	0	0	0	0	3	2	1	1	0	0	0	0	0	210	0
1	1	2	0	1	0	0	1	3	1	0	1	3	1	1	1	0	0	0	0	77	0
1	1	2	0	1	0	0	1	3	0	0	3	0	0	0	0	0	0	0	0	257	0
1	1	1	2	1	1	1	1	1	3	3	2	3	1	1	1	0	0	0	0	124	0
1	1	2	0	0	0	0	1	1	0	0	3	2	1	1	0	0	0	0	0	57	0
1	1	1	0	1	0	1	1	1	0	0	3	2	1	1	0	0	0	0	0	111	0
1	1	1	0	1	1	1	1	1	0	0	3	2	1	1	0	0	0	0	0	229	0
1	1	2	0	1	0	1	1	0	0	0	3	2	1	1	0	0	0	0	0	223	0
1	1	1	2	1	0	1	1	3	1	0	1	2	1	1	0	0	0	0	0	116	0
1	1	1	0	1	0	0	1	0	1	0	1	2	1	1	0	0	0	0	0	68	0
1	1	1	2	1	0	0	0	1	3	1	2	2	1	1	0	0	0	0	0	30	0
1	1	2	2	0	0	1	1	1	0	0	3	2	1	1	0	0	0	0	0	25	0
1	1	1	0	0	0	1	1	1	0	0	3	1	0	0	1	0	0	0	0	131	0
1	1	2	1	0	1	0	1	3	1	0	1	2	1	1	0	0	0	0	0	109	0
1	1	1	0	0	0	0	1	0	0	0	3	2	1	0	0	0	0	0	0	127	0
1	1	1	0	0	0	1	1	1	0	0	3	2	1	1	0	0	0	0	0	118	0
1	1	1	2	0	0	0	1	3	1	0	1	2	1	1	0	0	0	0	0	30	0
1	1	2	0	1	0	1	1	0	0	0	3	2	1	0	0	0	0	0	0	272	0
1	1	2	1	1	0	0	1	1	1	0	1	2	1	1	0	0	0	0	0	197	0
1	1	2	2	1	0	0	1	0	3	0	2	2	1	1	0	0	0	0	0	105	0
1	1	1	2	1	0	0	1	0	0	0	3	2	1	1	0	0	0	0	0	171	0
1	1	1	2	0	0	0	1	1	0	0	3	2	1	1	0	0	0	0	0	112	0
1	1	2	2	0	0	0	1	1	0	0	3	2	1	1	0	0	0	0	0	50	0
1	1	2	1	0	1	1	1	3	3	2	2	2	1	1	0	0	0	0	0	116	0
1	1	2	2	0	0	1	1	3	1	0	1	0	0	0	0	0	0	0	0	94	0
1	1	2	0	1	0	1	1	1	0	0	3	2	1	1	0	0	0	0	0	239	0
0	1	2	0	0	1	1	1	0	3	2	2	2	1	1	0	0	0	0	0	243	0
1	1	1	2	1	0	1	1	0	1	0	1	2	1	1	0	0	0	0	0	14	0
1	1	2	0	0	0	1	0	3	3	2	2	0	0	0	0	0	0	0	0	53	0
1	1	2	0	1	0	1	1	3	0	0	3	2	1	1	0	0	0	0	0	272	0
1	1	2	1	1	0	0	1	3	1	0	1	2	1	1	0	0	0	0	0	153	0
1	1	2	0	1	0	0	1	1	0	0	3	2	1	0	0	0	0	0	0	23	0
1	1	1	1	0	0	0	1	0	1	0	1	2	1	1	0	0	0	0	0	263	0
1	1	1	0	1	0	0	1	1	0	0	3	2	1	0	0	0	0	0	0	116	0
1	1	2	2	0	0	1	1	1	0	0	3	2	1	1	0	0	0	0	0	105	0
1	1	1	0	1	0	1	1	3	0	0	3	2	1	1	0	0	0	0	0	63	0
1	1	1	0	1	0	0	1	0	0	0	3	2	1	1	0	0	0	0	0	63	0
1	1	1	0	0	0	1	1	1	1	1	1	2	1	1	0	0	0	0	0	195	0
1	1	2	0	0	1	0	1	0	1	0	1	2	1	1	0	0	0	0	0	199	0
1	1	2	2	0	0	0	1	1	0	0	3	0	0	0	0	0	0	0	0	7	0
1	1	1	0	0	1	1	1	0	2	0	1	2	1	1	0	0	0	0	0	273	0
1	1	2	0	1	0	1	1	3	1	0	1	3	1	1	1	0	0	0	0	154	0
1	1	1	2	0	0	0	1	0	0	0	3	2	1	1	0	0	0	0	0	150	0
1	1	2	2	0	0	1	1	1	0	0	3	2	1	1	0	0	0	0	0	193	0
0	1	2	2	1	0	1	1	3	0	0	3	3	1	1	1	0	0	0	0	55	0
1	1	2	0	1	0	1	1	0	0	0	3	2	1	1	0	0	0	0	0	46	0
1	1	2	2	1	0	0	1	1	1	0	1	2	1	1	0	0	0	0	0	72	0
1	1	2	0	0	0	1	1	0	0	0	3	2	1	1	0	0	0	0	0	191	0
1	1	1	0	0	0	1	1	0	1	1	1	2	1	0	0	0	0	0	0	271	0
1	1	1	1	1	1	0	1	1	0	1	1	1	0	0	1	0	0	0	0	166	0
1	1	2	2	1	1	0	1	3	1	0	1	0	0	0	0	0	0	0	0	37	0
1	1	1	1	0	0	1	1	1	0	0	3	2	1	0	0	0	0	0	0	86	0
1	1	1	0	1	0	1	1	0	0	0	3	2	1	1	0	0	0	0	0	226	0
1	1	1	0	0	0	0	1	0	0	0	3	2	1	1	0	0	0	0	0	91	0
1	1	2	0	1	0	1	1	3	0	1	1	2	1	1	0	0	0	0	0	260	0
1	1	1	0	1	0	1	1	1	1	0	1	2	1	1	0	0	0	0	0	150	0
1	1	2	0	0	1	0	1	3	0	1	1	0	0	0	0	0	0	0	0	244	0
1	1	2	0	0	0	1	1	1	0	0	3	2	1	1	0	0	0	0	0	238	0
1	1	2	0	1	0	0	1	0	0	0	3	2	1	0	0	0	0	0	0	109	0
1	1	1	0	1	0	0	1	1	0	0	3	2	1	0	0	0	0	0	0	263	0
1	1	2	2	0	0	0	1	1	0	1	3	2	1	1	0	0	0	0	0	54	0
1	1	2	0	0	1	1	1	3	0	1	1	2	1	1	0	0	0	0	0	137	0
1	1	1	0	0	0	0	1	1	3	1	2	2	1	1	0	0	0	0	0	119	0
1	1	2	0	0	0	0	1	0	1	0	1	2	1	1	0	0	0	0	0	28	0
1	1	1	0	1	1	1	1	3	1	1	1	2	1	1	0	0	0	0	0	205	0
1	1	2	2	0	1	1	1	1	0	1	1	2	1	1	0	0	0	0	0	109	0
0	1	1	0	0	1	1	1	3	0	0	3	2	1	1	0	0	0	0	0	145	0
1	1	1	0	0	0	0	1	1	0	0	3	2	1	0	0	0	0	0	0	43	0
1	1	2	0	0	0	0	1	0	0	0	3	2	1	1	0	0	0	0	0	188	0
1	1	2	0	1	0	0	1	1	0	0	3	2	1	1	0	0	0	0	0	130	0
1	1	2	0	1	0	0	1	1	0	0	3	2	1	1	0	0	0	0	0	125	0
1	1	2	0	1	0	1	1	1	0	0	3	2	1	1	0	0	0	0	0	95	0
1	1	2	0	0	0	1	1	1	0	0	3	2	1	1	0	0	0	0	0	100	0
1	1	2	0	0	0	1	1	0	1	0	1	2	1	1	0	0	0	0	0	237	0
1	1	2	0	1	0	1	1	0	0	0	3	2	1	0	0	0	0	0	0	178	0
1	1	1	0	0	0	0	1	0	1	0	1	2	1	1	0	0	0	0	0	5	0
1	1	2	2	0	0	1	1	3	1	0	1	2	1	1	0	0	0	0	0	114	0
1	1	1	0	0	0	0	1	1	0	0	3	2	1	1	0	0	0	0	0	200	0
1	1	1	0	1	1	0	1	3	1	0	1	2	1	1	0	0	0	0	0	226	0
1	1	2	0	0	1	1	1	3	1	1	1	2	1	1	0	0	0	0	0	60	0
1	1	1	0	1	0	1	1	3	0	0	3	0	0	0	0	0	0	0	0	41	0
1	1	2	0	0	0	0	1	0	0	0	3	2	1	1	0	0	0	0	0	8	0
1	1	2	1	0	1	0	1	1	1	0	1	3	1	0	1	0	0	0	0	12	0
1	1	2	0	1	1	0	1	0	2	0	1	2	1	0	0	0	0	0	0	106	0
1	1	2	1	1	0	0	1	0	0	0	3	2	1	1	0	0	0	0	0	26	0
1	1	2	1	0	1	0	1	3	2	0	1	0	0	0	0	0	0	0	0	8	0
1	1	2	2	1	0	0	1	1	0	1	1	2	1	1	0	0	0	0	0	2	0
1	1	1	0	0	0	1	1	0	1	1	1	2	1	1	0	0	0	0	0	233	0
1	1	1	0	1	0	0	1	1	1	0	1	2	1	1	0	0	0	0	0	50	0
1	1	1	0	0	0	1	1	1	0	0	3	2	1	1	0	0	0	0	0	103	0
1	1	1	0	0	0	1	1	0	0	0	3	2	1	1	0	0	0	0	0	88	0
1	1	1	0	1	0	1	1	0	0	0	3	2	1	1	0	0	0	0	0	153	0
1	1	2	0	1	1	1	1	1	0	0	3	2	1	0	0	0	0	0	0	64	0
1	1	2	0	1	0	0	1	1	1	0	1	2	1	1	0	0	0	0	0	199	0
1	1	2	0	1	0	1	1	1	1	0	1	2	1	1	0	0	0	0	0	114	0
1	1	2	2	0	1	1	1	1	1	0	1	0	0	0	0	0	0	0	0	59	0
1	1	1	1	0	0	0	1	1	0	0	3	2	1	0	0	0	0	0	0	0	0
1	1	1	1	0	1	1	1	3	1	0	1	0	0	0	0	0	0	0	0	17	0
1	1	2	0	1	1	1	1	1	1	0	1	2	1	1	0	0	0	0	0	63	0
1	1	1	0	0	0	0	1	0	1	0	1	2	1	1	0	0	0	0	0	47	0
1	1	1	0	1	0	0	0	0	0	0	3	2	1	0	0	0	0	0	0	38	0
1	1	1	2	1	0	1	1	0	0	0	3	2	1	0	0	0	0	0	0	202	0
1	1	2	0	0	0	0	1	1	1	0	1	0	0	0	0	0	0	0	0	69	0
1	1	1	0	1	1	0	1	1	0	1	1	0	0	0	0	0	0	0	0	56	0
1	1	1	0	0	0	0	1	0	0	0	3	2	1	1	0	0	0	0	0	216	0
1	1	2	0	1	0	1	1	3	0	0	3	0	0	0	0	0	0	0	0	25	0
1	1	1	0	1	0	0	1	0	0	0	3	2	1	1	0	0	0	0	0	8	0
1	1	1	0	1	0	0	1	0	0	0	3	2	1	1	0	0	0	0	0	109	0
0	1	1	0	1	0	1	1	1	0	0	3	2	1	1	0	0	0	0	0	177	0
1	1	2	1	0	1	0	1	1	1	0	1	2	1	1	0	0	0	0	0	263	0
1	1	1	0	1	0	0	1	1	0	0	3	2	1	0	0	0	0	0	0	57	0
1	1	1	0	1	0	0	1	1	0	0	3	2	1	1	0	0	0	0	0	208	0
1	1	1	0	1	1	1	1	3	0	0	3	1	0	0	1	0	0	0	0	198	0
1	1	2	0	0	0	1	1	0	0	0	3	2	1	1	0	0	0	0	0	37	0
1	1	1	2	1	0	1	1	0	0	0	3	2	1	0	0	0	0	0	0	263	0
1	1	1	1	0	0	0	1	0	0	0	3	2	1	1	0	0	0	0	0	185	0
1	1	1	0	0	0	0	1	0	0	0	3	2	1	1	0	0	0	0	0	13	0
1	1	1	0	0	0	0	1	0	0	0	3	2	1	1	0	0	0	0	0	71	0
1	1	2	1	1	0	0	0	1	1	0	1	2	1	1	0	0	0	0	0	169	0
1	1	1	0	1	0	1	1	1	0	0	3	2	1	0	0	0	0	0	0	29	0
1	1	1	0	0	0	0	1	1	0	0	3	2	1	1	0	0	0	0	0	27	0
1	1	1	0	1	0	0	1	0	0	0	3	2	1	1	0	0	0	0	0	93	0
1	1	2	0	1	0	1	1	1	0	0	3	2	1	1	0	0	0	0	0	100	0
1	1	1	2	1	0	0	1	0	1	0	1	2	1	1	0	0	0	0	0	100	0
1	1	1	1	1	0	1	1	1	1	0	1	2	1	0	0	0	0	0	0	131	0
1	1	1	2	0	1	1	1	3	1	1	1	0	0	0	0	0	0	0	0	255	0
1	1	1	0	1	0	0	1	1	0	0	3	2	1	1	0	0	0	0	0	98	0
1	1	1	1	1	0	0	1	0	0	0	3	2	1	0	0	0	0	0	0	60	0
1	1	2	1	1	1	0	1	3	3	1	2	3	1	0	1	0	0	0	0	56	0
1	1	1	2	0	0	0	1	1	0	0	3	2	1	1	0	0	0	0	0	101	0
1	1	1	0	0	0	1	1	0	0	0	3	2	1	1	0	0	0	0	0	22	0
1	1	2	1	0	0	0	1	0	0	0	3	2	1	1	0	0	0	0	0	172	0
1	1	1	2	1	0	1	1	1	2	0	1	2	1	1	0	0	0	0	0	64	0
1	1	2	0	1	0	0	1	3	1	0	1	2	1	1	0	0	0	0	0	167	0
1	1	1	0	1	1	1	1	1	1	0	1	2	1	1	0	0	0	0	0	45	0
1	1	1	0	1	0	1	1	3	2	1	2	2	1	1	0	0	0	0	0	102	0
1	1	1	0	1	0	0	1	1	0	0	3	2	1	1	0	0	0	0	0	102	0
1	1	2	0	1	0	1	1	1	0	0	3	2	1	1	0	0	0	0	0	137	0
1	1	1	0	0	0	0	1	1	1	0	1	2	1	0	0	0	0	0	0	107	0
1	1	2	2	1	0	1	1	1	1	0	1	2	1	1	0	0	0	0	0	171	0
1	1	1	0	1	0	1	1	1	1	0	1	2	1	1	0	0	0	0	0	24	0
1	1	1	0	0	0	1	1	1	1	0	1	2	1	1	0	0	0	0	0	2	0
1	1	2	0	0	0	1	1	0	0	0	3	2	1	1	0	0	0	0	0	9	0
1	1	1	1	0	1	0	1	3	0	0	3	0	0	0	0	0	0	0	0	11	0
1	1	1	0	1	0	1	1	0	0	0	3	2	1	1	0	0	0	0	0	194	0
1	1	2	0	1	0	1	1	0	0	0	3	2	1	0	0	0	0	0	0	198	0
1	1	1	0	1	0	1	1	1	1	0	1	2	1	1	0	0	0	0	0	211	0
1	1	2	0	1	0	0	1	1	1	0	1	2	1	1	0	0	0	0	0	128	0
1	1	1	0	1	0	0	1	1	0	3	2	2	1	1	0	0	0	0	0	209	0
1	1	2	0	1	0	0	1	1	0	0	3	2	1	1	0	0	0	0	0	17	0
1	1	2	0	1	0	0	1	0	0	0	3	3	1	0	1	0	0	0	0	114	0
1	1	2	2	1	0	1	1	0	0	0	3	2	1	1	0	0	0	0	0	90	0
1	1	2	0	1	1	0	1	1	1	0	1	1	0	0	1	0	0	0	0	173	0
1	1	1	1	1	1	1	1	3	1	0	1	0	0	0	0	0	0	0	0	129	0
1	1	1	0	1	0	0	1	1	0	0	3	2	1	1	0	0	0	0	0	211	0
1	1	2	0	0	1	0	1	1	0	0	3	2	1	1	0	0	0	0	0	72	0
1	1	1	0	1	0	0	1	0	0	0	3	2	1	1	0	0	0	0	0	51	0
1	1	2	0	1	0	0	1	3	1	0	1	2	1	1	0	0	0	0	0	45	0
0	1	2	0	1	0	1	1	1	0	0	3	2	1	1	0	0	0	0	0	90	0
1	1	2	0	1	0	0	1	1	0	0	3	2	1	1	0	0	0	0	0	49	0
1	1	2	0	1	0	0	1	0	0	0	3	2	1	1	0	0	0	0	0	43	0
1	1	1	0	1	0	0	1	0	0	0	3	2	1	1	0	0	0	0	0	76	0
1	1	1	2	0	0	1	1	1	1	1	1	2	1	1	0	0	0	0	0	243	0
1	1	2	0	1	0	1	1	0	0	0	3	2	1	1	0	0	0	0	0	85	0
1	1	2	0	0	0	1	1	1	0	0	3	2	1	1	0	0	0	0	0	139	0
1	1	1	0	1	0	0	1	0	0	0	3	2	1	1	0	0	0	0	0	147	0
1	1	2	0	0	0	0	1	1	0	0	3	2	1	1	0	0	0	0	0	111	0
1	1	1	0	0	0	0	1	1	0	1	1	2	1	1	0	0	0	0	0	241	0
1	1	2	2	1	0	0	1	0	0	0	3	2	1	0	0	0	0	0	0	186	0
1	1	1	0	1	0	0	1	0	0	0	3	2	1	1	0	0	0	0	0	58	0
1	1	2	0	0	1	0	1	3	0	3	2	1	0	0	1	0	0	0	0	134	0
1	1	2	2	0	1	1	1	3	1	0	1	2	1	0	0	0	0	0	0	73	0
1	1	2	2	0	0	1	1	3	0	0	3	2	1	0	0	0	0	0	0	98	0
1	1	2	1	0	0	0	1	0	1	1	1	2	1	1	0	0	0	0	0	231	0
1	1	1	0	0	0	0	1	0	0	0	3	3	1	1	1	0	0	0	0	15	0
1	1	2	0	1	0	0	1	0	0	0	3	2	1	1	0	0	0	0	0	202	0
1	1	2	0	1	0	0	1	0	1	0	1	2	1	1	0	0	0	0	0	85	0
1	1	1	0	0	0	1	1	3	1	1	1	2	1	1	0	0	0	0	0	98	0
1	1	2	0	1	0	1	1	1	0	0	3	2	1	1	0	0	0	0	0	176	0
0	1	2	2	1	0	1	1	3	1	0	1	0	0	0	0	0	0	0	0	0	0
1	1	1	0	0	0	0	1	1	0	0	3	2	1	1	0	0	0	0	0	7	0
1	1	2	2	0	1	0	1	3	0	0	3	3	1	1	1	0	0	0	0	241	0
1	1	2	0	0	0	1	1	1	0	0	3	2	1	1	0	0	0	0	0	242	0
1	1	1	0	0	0	0	1	1	1	1	1	2	1	1	0	0	0	0	0	55	0
1	1	2	2	1	0	0	1	3	0	0	3	2	1	1	0	0	0	0	0	269	0
1	1	2	0	1	0	1	1	1	1	1	1	2	1	0	0	0	0	0	0	264	0
1	1	2	0	1	0	0	1	1	0	0	3	2	1	0	0	0	0	0	0	18	0
1	1	2	2	1	0	0	1	1	0	0	3	2	1	1	0	0	0	0	0	189	0
1	1	2	0	0	1	1	1	1	0	2	2	2	1	1	0	0	0	0	0	51	0
1	1	1	0	0	0	0	0	1	0	0	3	2	1	1	0	0	0	0	0	187	0
1	1	1	0	0	0	0	1	1	0	0	3	2	1	1	0	0	0	0	0	19	0
1	1	1	0	1	0	1	1	0	0	0	3	2	1	1	0	0	0	0	0	138	0
1	1	1	0	0	1	0	1	0	1	1	1	2	1	0	0	0	0	0	0	214	0
1	1	2	0	1	0	1	1	0	0	0	3	2	1	1	0	0	0	0	0	250	0
1	1	1	0	0	1	1	1	1	0	1	1	3	1	1	1	0	0	0	0	208	0
1	1	1	0	0	0	1	1	1	0	0	3	2	1	1	0	0	0	0	0	93	0
1	1	2	0	1	0	1	1	1	0	0	3	2	1	1	0	0	0	0	0	11	0
1	1	2	0	0	1	1	1	1	0	1	3	2	1	1	0	0	0	0	0	149	0
1	1	1	0	0	0	0	1	0	0	1	3	2	1	1	0	0	0	0	0	142	0
1	1	1	2	1	1	1	1	1	0	1	1	2	1	1	0	0	0	0	0	170	0
1	1	2	0	1	0	1	1	0	0	0	3	2	1	1	0	0	0	0	0	91	0
1	1	1	0	0	0	1	1	1	1	0	1	2	1	1	0	0	0	0	0	80	0
1	1	2	0	1	0	1	1	0	0	1	3	2	1	1	0	0	0	0	0	106	0
1	1	1	0	1	0	1	1	1	0	0	3	2	1	1	0	0	0	0	0	165	0
1	1	1	0	1	0	1	1	1	1	0	1	2	1	1	0	0	0	0	0	190	0
1	1	1	0	1	1	0	1	1	0	0	3	3	1	1	1	0	0	0	0	19	0
1	1	2	2	1	0	1	1	0	0	0	3	2	1	0	0	0	0	0	0	40	0
1	1	1	0	1	0	0	0	3	3	0	2	2	1	1	0	0	0	0	0	116	0
1	1	1	0	0	0	1	1	1	1	0	1	2	1	1	0	0	0	0	0	30	0
1	1	1	1	1	0	0	1	0	0	0	3	2	1	1	0	0	0	0	0	193	0
1	1	1	0	1	0	1	1	3	0	0	3	2	1	1	0	0	0	0	0	79	0
1	1	1	0	1	0	0	1	1	1	0	1	2	1	1	0	0	0	0	0	23	0
1	1	1	0	1	0	1	1	0	0	0	3	2	1	1	0	0	0	0	0	74	0
1	1	1	0	1	0	1	1	1	0	0	3	2	1	1	0	0	0	0	0	188	0
1	1	2	2	1	1	0	1	1	1	1	1	0	0	0	0	0	0	0	0	203	0
1	1	1	2	0	0	1	1	1	0	0	3	2	1	0	0	0	0	0	0	8	0
1	1	2	0	1	1	0	1	3	1	0	1	2	1	0	0	0	0	0	0	23	0
1	1	2	0	1	0	0	1	1	0	0	3	2	1	1	0	0	0	0	0	244	0
1	1	1	0	0	0	0	1	1	0	0	3	2	1	1	0	0	0	0	0	178	0
1	1	2	0	1	0	1	1	3	1	0	1	0	0	0	0	0	0	0	0	226	0
1	1	2	2	1	0	0	1	1	0	0	3	2	1	1	0	0	0	0	0	186	0
1	1	1	2	1	1	1	1	3	1	0	1	2	1	0	0	0	0	0	0	268	0
1	1	2	0	1	0	0	1	1	0	0	3	2	1	1	0	0	0	0	0	155	0
1	1	1	0	1	0	1	1	1	1	0	1	2	1	0	0	0	0	0	0	109	0
1	1	2	0	1	0	0	1	3	0	0	3	2	1	0	0	0	0	0	0	167	0
1	1	2	2	0	0	1	1	1	1	1	1	2	1	1	0	0	0	0	0	22	0
1	1	1	0	0	1	1	1	1	1	1	1	2	1	1	0	0	0	0	0	93	0
1	1	1	0	1	0	1	1	0	0	0	3	2	1	1	0	0	0	0	0	130	0
1	1	2	0	1	0	1	1	1	0	0	3	2	1	1	0	0	0	0	0	164	0
1	1	2	0	1	0	0	1	0	0	0	3	2	1	1	0	0	0	0	0	104	0
1	1	2	1	1	0	1	1	1	0	0	3	2	1	1	0	0	0	0	0	264	0
1	1	2	0	0	0	0	1	0	0	0	3	2	1	1	0	0	0	0	0	60	0
1	1	1	0	0	1	1	1	1	1	0	1	2	1	1	0	0	0	0	0	85	0
1	1	2	0	1	0	1	1	0	0	0	3	2	1	1	0	0	0	0	0	99	0
1	1	1	1	0	1	0	1	1	0	1	1	0	0	0	0	0	0	0	0	87	0
1	1	1	2	1	0	0	1	3	0	0	3	2	1	1	0	0	0	0	0	270	0
1	1	1	0	1	0	1	1	1	0	0	3	2	1	0	0	0	0	0	0	267	0
1	1	2	0	1	0	1	1	3	0	0	3	0	0	0	0	0	0	0	0	159	0
1	1	1	0	0	1	0	1	0	0	1	3	3	1	0	1	0	0	0	0	166	0
1	1	2	1	1	0	0	1	1	0	0	3	2	1	1	0	0	0	0	0	139	0
1	1	2	1	1	1	1	1	3	1	0	1	0	0	0	0	0	0	0	0	201	0
1	1	2	2	1	0	0	1	0	0	0	3	2	1	1	0	0	0	0	0	22	0
1	1	2	0	0	0	0	1	1	0	0	3	2	1	1	0	0	0	0	0	227	0
1	1	1	0	1	0	0	1	0	0	0	3	2	1	1	0	0	0	0	0	262	0
1	1	1	0	1	0	0	1	1	0	0	3	2	1	0	0	0	0	0	0	157	0
1	1	2	2	0	0	1	1	1	2	1	2	2	1	1	0	0	0	0	0	99	0
1	1	1	0	0	0	1	1	0	0	0	3	2	1	1	0	0	0	0	0	134	0
1	1	2	0	1	0	1	1	3	0	0	3	2	1	1	0	0	0	0	0	117	0
1	1	1	2	0	0	1	1	3	0	0	3	2	1	0	0	0	0	0	0	62	0
1	1	2	2	1	1	1	1	1	0	1	1	2	1	1	0	0	0	0	0	190	0
1	1	2	0	1	0	0	1	0	0	0	3	2	1	1	0	0	0	0	0	97	0
1	1	1	0	0	0	0	1	0	0	0	3	2	1	1	0	0	0	0	0	11	0
0	1	2	0	1	1	1	1	3	0	0	3	2	1	1	0	0	0	0	0	80	0
1	1	2	0	1	0	1	1	1	0	0	3	2	1	1	0	0	0	0	0	118	0
1	1	2	0	1	0	1	1	0	0	0	3	2	1	1	0	0	0	0	0	185	0
1	1	2	0	1	0	1	1	0	0	0	3	2	1	1	0	0	0	0	0	226	0
1	1	1	1	1	0	1	1	1	0	0	3	2	1	1	0	0	0	0	0	17	0
1	1	2	0	1	0	0	1	0	0	0	3	2	1	1	0	0	0	0	0	36	0
1	1	2	2	0	0	1	1	1	0	0	3	2	1	1	0	0	0	0	0	5	0
1	1	2	0	1	0	0	1	1	0	0	3	2	1	1	0	0	0	0	0	160	0
1	1	2	0	0	0	1	1	1	0	0	3	2	1	1	0	0	0	0	0	55	0
1	1	1	0	1	0	0	1	1	0	0	3	2	1	1	0	0	0	0	0	97	0
1	1	2	0	1	0	0	1	1	0	0	3	2	1	1	0	0	0	0	0	94	0
1	1	1	0	1	1	1	1	0	0	1	1	2	1	1	0	0	0	0	0	63	0
1	1	2	2	1	0	1	1	1	1	0	1	2	1	1	0	0	0	0	0	160	0
1	1	1	0	1	0	1	1	3	2	3	2	0	0	0	0	0	0	0	0	153	0
1	1	1	0	1	0	0	1	0	0	0	3	2	1	1	0	0	0	0	0	1	0
1	1	2	1	1	0	0	1	3	0	0	3	2	1	1	0	0	0	0	0	169	0
1	1	1	2	1	0	0	1	0	0	0	3	2	1	1	0	0	0	0	0	188	0
1	1	1	2	1	1	0	1	1	1	0	1	2	1	1	0	0	0	0	0	184	0
1	1	1	0	0	0	0	1	1	0	0	3	2	1	1	0	0	0	0	0	206	0
1	1	1	0	1	0	1	1	1	0	0	3	2	1	1	0	0	0	0	0	114	0
1	1	1	0	1	0	1	1	0	0	0	3	2	1	1	0	0	0	0	0	25	0
1	1	1	0	0	1	0	1	3	0	0	3	2	1	0	0	0	0	0	0	255	0
1	1	2	0	0	0	0	1	1	0	0	3	2	1	1	0	0	0	0	0	26	0
1	1	1	0	0	0	0	1	3	1	0	1	2	1	1	0	0	0	0	0	174	0
1	1	1	1	0	0	1	1	0	1	1	1	2	1	1	0	0	0	0	0	219	0
1	1	2	2	1	0	1	1	0	0	0	3	3	1	1	1	0	0	0	0	141	0
1	1	2	0	0	0	1	1	0	0	0	3	2	1	1	0	0	0	0	0	112	0
0	1	2	2	1	0	1	1	1	0	0	3	2	1	1	0	0	0	0	0	112	0
0	1	1	1	0	1	0	1	0	0	0	3	2	1	1	0	0	0	0	0	5	0
1	1	2	0	0	0	0	1	1	0	0	3	2	1	1	0	0	0	0	0	135	0
1	1	2	2	0	0	0	1	0	0	0	3	2	1	0	0	0	0	0	0	209	0
1	1	2	2	1	0	0	1	1	0	0	3	2	1	1	0	0	0	0	0	41	0
1	1	2	0	0	0	1	1	1	1	0	1	2	1	1	0	0	0	0	0	191	0
1	1	1	1	0	0	1	1	1	0	0	3	2	1	0	0	0	0	0	0	44	0
1	1	2	2	1	1	0	1	1	0	0	3	2	1	1	0	0	0	0	0	153	0
1	1	1	2	1	1	0	1	0	1	0	1	2	1	0	0	0	0	0	0	248	0
1	1	2	2	1	1	0	1	1	1	0	1	3	1	0	1	0	0	0	0	182	0
1	1	2	0	1	0	1	1	0	0	0	3	2	1	1	0	0	0	0	0	172	0
1	1	1	0	1	0	0	1	0	0	0	3	2	1	1	0	0	0	0	0	132	0
1	1	2	2	0	1	1	1	0	0	0	3	2	1	0	0	0	0	0	0	127	0
1	1	2	0	0	0	1	1	0	0	0	3	2	1	1	0	0	0	0	0	121	0
1	1	1	0	1	0	0	0	1	0	0	3	2	1	1	0	0	0	0	0	138	0
